# Supplementary material for: An Eruption of LTR Retrotransposons in the Autopolyploid Genomes of Chrysanthemum nankingense (Asteraceae)
Source: Plants (Basel). 2022 Jan 25;11(3):315. doi: 10.3390/plants11030315 (PMC8839533; doi:10.3390/plants11030315)
Supplement: Supplementary file 1 [file plants-11-00315-s001.zip]

Archive with 6 entries (6 files):
- Fig.S1.tif
- Fig.S2.tif
- Fig.S3.tif
- TableS1.pdf
- TableS2.pdf
- TableS3.pdf
